# Supplementary material for: Structural Variability of Lipoarabinomannan Modulates Innate Immune Responses within Infected Alveolar Epithelial Cells
Source: Cells. 2022 Jan 21;11(3):361. doi: 10.3390/cells11030361 (PMC8834380; doi:10.3390/cells11030361)
Supplement: Supplementary file 1 [file cells-11-00361-s001.zip]

Archive with 1 entries (1 files):
- cells-1528074-supplementary.pdf
